# Supplementary material for: Glypican-3 (GPC-3) Structural Analysis and Cargo in Serum Small Extracellular Vesicles of Hepatocellular Carcinoma Patients
Source: Int J Mol Sci. 2023 Jun 30;24(13):10922. doi: 10.3390/ijms241310922 (PMC10342088; doi:10.3390/ijms241310922)
Supplement: Supplementary file 1 [file ijms-24-10922-s001.zip]

Archive with 1 entries (1 files):
- ijms-2384958-supplementary.pdf
